# Supplementary material for: Two new records of palm species for Gabon: Sclerosperma profizianum Valk. & Sunder. and Eremospatha quiquecostulata Becc
Source: Biodivers Data J. 2016 Nov 18;(4):e10187. doi: 10.3897/BDJ.4.e10187 (PMC5139133; doi:10.3897/BDJ.4.e10187)
Supplement: XML Treatment for Sclerosperma profizianum [file BDJ.4.e10187-treatment2.xml]

<!DOCTYPE tp:taxon-treatment
  PUBLIC "-//TaxonX//DTD Taxonomic Treatment Publishing DTD v0 20100105//EN" "tax-treatment-NSO.dtd">
<tp:taxon-treatment xmlns:tp="http://www.plazi.org/taxpub"><tp:treatment-meta><mixed-citation publication-type="journal"><person-group><name><surname>Bourobou Bourobou</surname><given-names>Paul Henri</given-names></name><name><surname>Niangadouma</surname><given-names>Raoul</given-names></name><name><surname>Issembe</surname><given-names>Yves</given-names></name><name><surname>Couvreur</surname><given-names>Thomas L.P.</given-names></name></person-group><article-title>Two new records of palm species for Gabon: <italic><tp:taxon-name><tp:taxon-name-part taxon-name-part-type="genus">Sclerosperma</tp:taxon-name-part> <tp:taxon-name-part taxon-name-part-type="species">profizianum</tp:taxon-name-part></tp:taxon-name></italic> Valk. &amp; Sunder. and <italic><tp:taxon-name><tp:taxon-name-part taxon-name-part-type="genus">Eremospatha</tp:taxon-name-part> <tp:taxon-name-part taxon-name-part-type="species">quiquecostulata</tp:taxon-name-part></tp:taxon-name></italic> Becc.</article-title><source>Biodivers Data J</source><day>18</day><month>11</month><year>2016</year><volume>2016</volume><issue>4</issue><pub-id pub-id-type="doi">10.3897/BDJ.4.e10187</pub-id></mixed-citation></tp:treatment-meta><tp:nomenclature><tp:taxon-name><tp:taxon-name-part taxon-name-part-type="genus">Sclerosperma</tp:taxon-name-part> <tp:taxon-name-part taxon-name-part-type="species">profizianum</tp:taxon-name-part><object-id xmlns:xlink="http://www.w3.org/1999/xlink" xlink:type="simple" object-id-type="IPNI">urn:lsid:ipni.org:names:77090324-1</object-id></tp:taxon-name><tp:taxon-authority>Valk. &amp; Sunderl. 2008</tp:taxon-authority><tp:nomenclature-citation-list><tp:nomenclature-citation><tp:taxon-name><tp:taxon-name-part taxon-name-part-type="genus">Sclerosperma</tp:taxon-name-part> <tp:taxon-name-part taxon-name-part-type="species">profizianum</tp:taxon-name-part></tp:taxon-name><comment> Valk. &amp; Sunderl. Kew Bull. 63(1): 82. 2008. Type: The Democratic Republic of Congo, Bas-Congo, terr. Madimba, Kisantu, 1913, Gillet 279a (WAG) (Fig. <xref ref-type="fig" rid="F3378543">3</xref>).</comment></tp:nomenclature-citation></tp:nomenclature-citation-list></tp:nomenclature><tp:treatment-sec sec-type="materials"><title>Materials</title><list list-type="alpha-lower" list-content="occurrences"><list-item><p><bold>Type status:</bold> <named-content xmlns:xlink="http://www.w3.org/1999/xlink" content-type="dwc:typeStatus" xlink:type="simple">Other material</named-content>. <bold>Occurrence:</bold> recordNumber: <named-content xmlns:xlink="http://www.w3.org/1999/xlink" content-type="dwc:recordNumber" xlink:type="simple">P.H. Bourobou 1﻿748</named-content>; recordedBy: <named-content xmlns:xlink="http://www.w3.org/1999/xlink" content-type="dwc:recordedBy" xlink:type="simple">Thomas Couvreur</named-content>; <bold>Taxon:</bold> taxonID: <named-content xmlns:xlink="http://www.w3.org/1999/xlink" content-type="dwc:taxonID" xlink:type="simple">urn:lsid:ipni.org:names:77090324-1</named-content>; scientificName: <named-content xmlns:xlink="http://www.w3.org/1999/xlink" content-type="dwc:scientificName" xlink:type="simple"><tp:taxon-name><tp:taxon-name-part taxon-name-part-type="genus">Sclerosperma</tp:taxon-name-part> <tp:taxon-name-part taxon-name-part-type="species">profizianum</tp:taxon-name-part></tp:taxon-name></named-content>; kingdom: <named-content xmlns:xlink="http://www.w3.org/1999/xlink" content-type="dwc:kingdom" xlink:type="simple"><tp:taxon-name><tp:taxon-name-part taxon-name-part-type="kingdom">Plantae</tp:taxon-name-part></tp:taxon-name></named-content>; class: <named-content xmlns:xlink="http://www.w3.org/1999/xlink" content-type="dwc:class" xlink:type="simple"><tp:taxon-name><tp:taxon-name-part taxon-name-part-type="class">Magnoliopsida </tp:taxon-name-part></tp:taxon-name></named-content>; order: <named-content xmlns:xlink="http://www.w3.org/1999/xlink" content-type="dwc:order" xlink:type="simple"><tp:taxon-name><tp:taxon-name-part taxon-name-part-type="order">Arecales</tp:taxon-name-part></tp:taxon-name></named-content>; family: <named-content xmlns:xlink="http://www.w3.org/1999/xlink" content-type="dwc:family" xlink:type="simple"><tp:taxon-name><tp:taxon-name-part taxon-name-part-type="family">Arecaceae</tp:taxon-name-part></tp:taxon-name></named-content>; genus: <named-content xmlns:xlink="http://www.w3.org/1999/xlink" content-type="dwc:genus" xlink:type="simple"><tp:taxon-name><tp:taxon-name-part taxon-name-part-type="genus">Sclerosperma</tp:taxon-name-part></tp:taxon-name></named-content>; specificEpithet: <named-content xmlns:xlink="http://www.w3.org/1999/xlink" content-type="dwc:specificEpithet" xlink:type="simple"><tp:taxon-name><tp:taxon-name-part taxon-name-part-type="species">profizianum</tp:taxon-name-part></tp:taxon-name></named-content>; scientificNameAuthorship: <named-content xmlns:xlink="http://www.w3.org/1999/xlink" content-type="dwc:scientificNameAuthorship" xlink:type="simple">Valk. and Sunderl.</named-content>; <bold>Location:</bold> continent: <named-content xmlns:xlink="http://www.w3.org/1999/xlink" content-type="dwc:continent" xlink:type="simple">Africa</named-content>; country: <named-content xmlns:xlink="http://www.w3.org/1999/xlink" content-type="dwc:country" xlink:type="simple">Gabon</named-content>; stateProvince: <named-content xmlns:xlink="http://www.w3.org/1999/xlink" content-type="dwc:stateProvince" xlink:type="simple">Ndindi</named-content>; locality: <named-content xmlns:xlink="http://www.w3.org/1999/xlink" content-type="dwc:locality" xlink:type="simple">Ndindi, Layon MPNM 11-26</named-content>; locationRemarks: <named-content xmlns:xlink="http://www.w3.org/1999/xlink" content-type="dwc:locationRemarks" xlink:type="simple">label transliteration: "﻿﻿Gabon, Ndindi, Layon MPNM 11-26, -3.857093, S 11.102234 E]"</named-content>; verbatimCoordinates: <named-content xmlns:xlink="http://www.w3.org/1999/xlink" content-type="dwc:verbatimCoordinates" xlink:type="simple">3° 51' 25.5348'' S; 11° 6' 8.0424'' E</named-content>; verbatimLatitude: <named-content xmlns:xlink="http://www.w3.org/1999/xlink" content-type="dwc:verbatimLatitude" xlink:type="simple">-3° 51' 25.5348''</named-content>; verbatimLongitude: <named-content xmlns:xlink="http://www.w3.org/1999/xlink" content-type="dwc:verbatimLongitude" xlink:type="simple">11° 6' 8.0424'</named-content>; decimalLatitude: <named-content xmlns:xlink="http://www.w3.org/1999/xlink" content-type="dwc:decimalLatitude" xlink:type="simple">-3.857093</named-content>; decimalLongitude: <named-content xmlns:xlink="http://www.w3.org/1999/xlink" content-type="dwc:decimalLongitude" xlink:type="simple">11.102234</named-content>; geodeticDatum: <named-content xmlns:xlink="http://www.w3.org/1999/xlink" content-type="dwc:geodeticDatum" xlink:type="simple">WGS84</named-content>; georeferenceProtocol: <named-content xmlns:xlink="http://www.w3.org/1999/xlink" content-type="dwc:georeferenceProtocol" xlink:type="simple">GPS</named-content>; <bold>Identification:</bold> identifiedBy: <named-content xmlns:xlink="http://www.w3.org/1999/xlink" content-type="dwc:identifiedBy" xlink:type="simple">Yves Issembe</named-content>; dateIdentified: <named-content xmlns:xlink="http://www.w3.org/1999/xlink" content-type="dwc:dateIdentified" xlink:type="simple">2016</named-content>; <bold>Event:</bold> eventDate: <named-content xmlns:xlink="http://www.w3.org/1999/xlink" content-type="dwc:eventDate" xlink:type="simple">2015-02-21</named-content>; year: <named-content xmlns:xlink="http://www.w3.org/1999/xlink" content-type="dwc:year" xlink:type="simple">2015</named-content>; month: <named-content xmlns:xlink="http://www.w3.org/1999/xlink" content-type="dwc:month" xlink:type="simple">2</named-content>; day: <named-content xmlns:xlink="http://www.w3.org/1999/xlink" content-type="dwc:day" xlink:type="simple">21</named-content>; <bold>Record Level:</bold> language: <named-content xmlns:xlink="http://www.w3.org/1999/xlink" content-type="dwc:language" xlink:type="simple">french</named-content>; collectionCode: <named-content xmlns:xlink="http://www.w3.org/1999/xlink" content-type="dwc:collectionCode" xlink:type="simple">LBV</named-content>; basisOfRecord: <named-content xmlns:xlink="http://www.w3.org/1999/xlink" content-type="dwc:basisOfRecord" xlink:type="simple">PreservedSpecimen</named-content></p></list-item></list></tp:treatment-sec><tp:treatment-sec sec-type="Distribution"><title>Distribution</title><p>Documented occurrences: disjunct distribution between Ghana, Angola, the Republic of Congo and the Democratic Republic of Congo. (<xref ref-type="bibr" rid="B3378432">van Valkenburg et al. 2008</xref>) (Fig. <xref ref-type="fig" rid="F3378545">4</xref>​).</p></tp:treatment-sec><tp:treatment-sec><!--Section generated to contain objects referenced in tp:taxon-treatment.--><fig id="F3378543" position="float" orientation="portrait"><label>Figure 3.</label><caption><p><italic><tp:taxon-name><tp:taxon-name-part taxon-name-part-type="genus">Sclerosperma</tp:taxon-name-part> <tp:taxon-name-part taxon-name-part-type="species">profizianum</tp:taxon-name-part></tp:taxon-name></italic> . A) Habitat; B) Detail of the large bifid leaf. Photos: PH Bourobou Bourobou.</p></caption><graphic xmlns:xlink="http://www.w3.org/1999/xlink" xlink:href="biodiversity_data_journal-4-e10187-g003.jpg" position="float" id="oo_99151.jpg" orientation="portrait" xlink:type="simple"/></fig><fig id="F3378545" position="float" orientation="portrait"><label>Figure 4.</label><caption><p>Updated distribution map of <italic><tp:taxon-name><tp:taxon-name-part taxon-name-part-type="genus">Sclerosperma</tp:taxon-name-part> <tp:taxon-name-part taxon-name-part-type="species">profizianum</tp:taxon-name-part></tp:taxon-name></italic>. Yellow dots: New collection published here. Red dots: Distribution data from the RAINBIO dataset.</p></caption><graphic xmlns:xlink="http://www.w3.org/1999/xlink" xlink:href="biodiversity_data_journal-4-e10187-g004.png" position="float" id="oo_106586.png" orientation="portrait" xlink:type="simple"/></fig></tp:treatment-sec><ref-list><ref id="B3378432"><element-citation xmlns:xlink="http://www.w3.org/1999/xlink" publication-type="article" xlink:type="simple"><person-group person-group-type="author"><name name-style="western"><surname>van Valkenburg</surname><given-names>J. L. C. H.</given-names></name><name name-style="western"><surname>Sunderland</surname><given-names>T. C. H.</given-names></name><name name-style="western"><surname>Couvreur</surname><given-names>T. L. P</given-names></name></person-group><year>2008</year><article-title>A revision of the genus <italic><tp:taxon-name><tp:taxon-name-part taxon-name-part-type="genus">Sclerosperma</tp:taxon-name-part></tp:taxon-name></italic> (<tp:taxon-name><tp:taxon-name-part taxon-name-part-type="family">Arecaceae</tp:taxon-name-part></tp:taxon-name>)</article-title><source>Kew Bulletin</source><volume>63</volume><fpage>75</fpage><lpage>86</lpage><uri xlink:type="simple">http://dx.doi.org/10.1007/s12225-007-9002-x</uri><pub-id pub-id-type="doi">10.1007/s12225-007-9002-x</pub-id></element-citation></ref></ref-list></tp:taxon-treatment>
